# Supplementary material for: Preformulation Study of Carbamazepine Orally Disintegrating Tablets for Pediatric Patients Using Direct Compression and the SeDeM Diagram Tool: A Quality by Design Approach
Source: Pharmaceutics. 2025 May 8;17(5):624. doi: 10.3390/pharmaceutics17050624 (PMC12115275; doi:10.3390/pharmaceutics17050624)
Supplement: Supplementary file 1 [file pharmaceutics-17-00624-s001.zip]

Archive with 1 entries (1 files):
- pharmaceutics-3596232-supplementary.pdf
